# Supplementary material for: Reversal of the renal hyperglycemic memory in diabetic kidney disease by targeting sustained tubular p21 expression
Source: Nat Commun. 2022 Aug 27;13:5062. doi: 10.1038/s41467-022-32477-9 (PMC9420151; doi:10.1038/s41467-022-32477-9)
Supplement: Supplementary file 3 — Source data [file 41467_2022_32477_MOESM3_ESM.zip]

Archive with 10 entries (10 files):
- Source data/Source data file-Fig-1.xlsx
- Source data/Source data file-Fig-2.xlsx
- Source data/Source data file-Fig-3.xlsx
- Source data/Source data file-Fig-4.xlsx
- Source data/Source data file-Fig-5.xlsx
- Source data/Source data file-Fig-6.xlsx
- Source data/Source data file-Fig-7.xlsx
- Source data/Source data file-Fig-8.xlsx
- Source data/Source data file-Supplements.xlsx
- Source data/Source data-uncropped blots and gels.pptx
