# Supplementary material for: Reversal of the renal hyperglycemic memory in diabetic kidney disease by targeting sustained tubular p21 expression
Source: Nat Commun. 2022 Aug 27;13:5062. doi: 10.1038/s41467-022-32477-9 (PMC9420151; doi:10.1038/s41467-022-32477-9)
Supplement: Supplementary file 3 — Source data [file 41467_2022_32477_MOESM3_ESM.zip › Source data/Source data file-Fig-1.xlsx]

## Sheet: Fig. 1b
	Blood glucose
	C				DM-22				DM+SGLT2i
Duration of DM	10	16	22		10	16	22		10	16	22
	9	9	9.7		27.8	26.9	28		26.7	25	16.5
	10.1	10.2	9.8		26.8	27.2	26.5		27.6	25.8	17.9
	8.7	8.5	8.9		29.3	28.6	28.7		26.4	27.2	15.8
	8.5	8.5	9.1		30.2	29	29.5		28.8	28.1	14.7
	7.4	7.3	7.5		24.8	25.7	26.2		30.2	28.6	18.6
	9.1	9.2	9.5		25.9	24.3	25.8		28.5	29.5	16.7
Mean	8.8	8.78333	9.08333		27.4667	26.95	27.45		28.0333	27.3667	16.7

## Sheet: Fig.1c
	UACR (µg/mg)
	C	DM-16	DM-22	DM+SGLT2i
	55.6	226.1	238.8	252.7
	49.8	208.7	277	214.3
	46.1	152	334.7	118.4
	83.3	160.9	353.6	135.7
	68	159.5	349.6	148.9
	41.8	167	225.1	280

## Sheet: Fig. 1e
Volcano plot
	logFC	-log10P value
Phlda3	2.33979	17.7045
Cdkn1a	4.13543	15.2008
Aldh1a1	1.55297	8.49506
Ces2e	1.09701	4.79487
Laptm5	1.13904	4.70497
Ephx1	1.92574	4.70497
Eda2r	2.23224	4.46977
S100a14	3.1626	4.46319
Alas2	2.05966	4.46319
C1qa	1.1147	4.31228
Lamc2	1.1861	4.10674
Tmem43	1.07721	4.10674
AI661453	1.42521	4.10674
Mgmt	1.37577	4.02164
Ctss	1.09389	4.01224
Aldh1a7	1.09761	3.9743
Lgals3bp	1.1175	3.89525
Lgals3	1.00068	3.60257
Pygb	0.991675	3.47513
Arntl	2.92783	3.45242
Tacstd2	1.57581	3.44934
Efhd1	1.62332	3.38823
Krt7	1.32306	3.34397
Depp1	1.98035	3.32788
Cldn4	0.967159	3.29891
S100a10	1.06649	3.26391
Spp1	1.29263	3.13829
Hist1h2ao	2.28872	3.1311
Hist1h2ap	2.2944	3.1311
Sulf2	1.02989	3.03905
Wfdc2	1.08415	2.93943
Hmox1	1.0065	2.93943
Ccng1	0.983802	2.92657
Defb1	1.34482	2.89996
Gsto1	0.922022	2.82955
Inka2	1.94972	2.74349
Ckmt1	1.05719	2.73924
Ifi44	1.76204	2.73924
Krt18	1.35885	2.73681
Ddit4l	1.79016	2.72049
Cbr3	1.86269	2.70441
Ifi27	1.43317	2.70441
Bst2	1.23202	2.68385
C1qc	1.06227	2.68385
Chil3	2.94098	2.67115
Kcnj1	1.54964	2.67115
Aldh1b1	1.39638	2.65951
Nefl	2.776	2.65951
Gm3448	0.978556	2.65337
Atf5	0.898683	2.64923
Prom2	1.36501	2.6324
Jpt2	1.08112	2.56923
Mt1	0.896885	2.56136
Tesc	1.41142	2.5555
Grem1	3.63088	2.54316
C1qb	0.906519	2.52862
Kcnc4	6.03732	2.50513
Asns	1.24054	2.50513
Gpc1	0.900281	2.49753
1700007K13Rik	2.18547	2.49719
Pcolce	1.18203	2.49719
Tubb2b	1.03875	2.49662
Sult1a1	1.34179	2.49662
Cyp4f16	1.08319	2.49662
Hist1h2ak	6.38452	2.49662
Mgst1	0.867077	2.49613
Slc2a4	0.913676	2.49467
Nipal2	1.61097	2.49111
Serpinb9	1.2369	2.48162
Dbn1	0.918336	2.41174
Hist1h2an	2.89521	2.39024
Sostdc1	1.46994	2.38886
Hist1h4h	1.81044	2.37269
Slc16a5	1.00494	2.35209
Pkm	1.55289	2.32261
Cldn8	1.07942	2.31618
Tmem221	1.16191	2.25991
Sox18	0.975314	2.24867
Fyco1	0.817505	2.224
Epn3	1.36306	2.21493
Ube2l6	1.19283	2.21081
Ifitm3	1.00409	2.20608
Hist1h2ag	2.10064	2.20039
Atp4a	1.06482	2.1833
Olfm1	0.90663	2.15686
Hist1h2ad	2.39982	2.15021
Clec4a1	1.66406	2.12838
Tmem35a	1.20395	2.10284
Slc7a1	1.30092	2.08861
Bak1	0.840735	2.0724
Aif1l	1.10872	2.06803
Fam129b	1.00924	2.06112
Slc16a7	1.37535	2.04368
Lcn2	4.84266	2.04034
Tspan1	1.62553	2.03099
Impa2	1.03121	2.01999
Gsta1	0.936938	2.00935
Cldn7	0.99065	1.99299
Crabp1	6.16625	1.9591
2310043M15Rik	6.52957	1.94889
Gm10639	0.979568	1.94615
Anxa6	0.809901	1.91767
H2-Aa	0.847895	1.91705
Mmp15	1.19846	1.89256
Ucp2	0.968606	1.89256
C5ar1	2.02861	1.89256
Armh1	3.44026	1.89256
Psrc1	2.07214	1.89244
Acnat2	1.44364	1.89173
Avpr2	1.64389	1.89116
Abhd6	0.98824	1.88606
Cmklr1	1.07344	1.88513
Acacb	1.32718	1.88053
Pik3r3	1.08803	1.87694
Slc44a3	1.08584	1.87129
Pfkp	1.26026	1.86325
Dsg2	1.33807	1.84475
Ccl12	2.96677	1.84456
Arhgdig	1.7318	1.82622
Vat1	0.799376	1.81523
Hist1h2ai	2.79932	1.81197
Sdf2l1	1.33934	1.80125
Ermp1	1.14048	1.79577
Kctd1	0.781699	1.79045
Ndrg1	0.904716	1.74196
Ptgs1	0.808517	1.74006
Cck	1.95925	1.73804
Lrfn3	1.15868	1.71768
Fam129a	0.799454	1.71461
Lyz2	1.3418	1.71082
Upp1	1.14404	1.69817
Itgb4	1.09066	1.6682
Wnt10a	1.63014	1.66074
Mbp	0.91686	1.65235
Tcam1	5.47239	1.65009
Atp12a	2.43434	1.64912
Ak1	0.906311	1.63819
Tnfaip2	0.790494	1.62791
Muc1	1.85051	1.611
Gm2115	1.85703	1.59907
St14	1.35451	1.59796
Prps2	0.784385	1.59003
Gm20617	5.34495	1.57551
Cav2	0.838625	1.57513
Lpo	1.75607	1.57071
Oas1a	1.19019	1.57012
H2-Eb1	0.707775	1.55923
Cd74	0.736486	1.54579
Hfe	0.664005	1.54021
Gm11695	1.00864	1.53167
Npy2r	4.35154	1.5311
Sfn	1.12275	1.52579
Bgn	0.888583	1.50448
Gsta2	0.830885	1.50286
Slc35g1	0.800237	1.49388
Tmem63a	0.703448	1.48993
Kcnq1	0.818488	1.48354
Nol3	0.92005	1.48347
Ehd2	0.688863	1.4824
Anxa5	0.958927	1.48145
Ctsc	1.19102	1.47491
Ltbp3	0.732384	1.46406
Rap1gap2	0.770502	1.45572
Tmem98	1.10235	1.44953
Serpinb6a	0.696501	1.44953
Trp53cor1	3.23332	1.44663
Slc44a2	0.664876	1.44528
Cyp4f37	1.30852	1.43011
Slfn2	1.03087	1.42915
Isg15	1.53235	1.42883
Mpeg1	0.604945	1.42222
Them6	0.807703	1.41556
Sox4	0.632786	1.41556
Asb11	2.3514	1.40396
C3ar1	1.17994	1.40087
Prss23	0.751388	1.40087
L1cam	1.47219	1.39485
Fcgr1	1.23694	1.38995
Calml3	1.64631	1.38679
Hist1h2ah	1.598	1.38392
Slc4a8	1.18498	1.38116
Nupr1	1.3855	1.38047
Ltc4s	1.74381	1.37846
Megf9	0.673595	1.37374
Ms4a6d	1.73051	1.36552
Lrrc73	1.85961	1.34285
H2-D1	0.72978	1.34285
Dscaml1	1.47517	1.34274
Acsl5	0.709429	1.33259
Mfge8	0.685832	1.32973
B2m	0.713198	1.32295
Rdh11	0.67237	1.30341
Col18a1	0.67954	1.30175
Sugct	-1.84624	14.3617
Slc35d1	-1.46638	9.06744
Zfp810	-1.57117	8.6493
Clec2d	-2.30015	8.40987
Fam208a	-1.62367	7.79051
Trps1	-1.39509	7.28179
Tmf1	-1.90893	7.28179
Srsf5	-1.75627	7.14202
Cep85	-1.61141	6.79139
Aacs	-1.36732	6.73989
Mlxipl	-2.00938	6.69657
Gpbp1l1	-1.42397	6.61108
Gm42688	-3.16338	6.27269
D930016D06Rik	-2.60328	5.9293
Ccnl2	-1.88222	5.66874
Malat1	-3.20234	5.65674
Rest	-1.28466	5.65674
Fam193b	-2.38906	5.55551
Snhg14	-3.11564	5.34889
Tmem25	-1.1451	5.1674
Snhg11	-5.14025	5.0515
Ppic	-1.784	4.98805
Leng8	-2.08351	4.9169
Atxn7l2	-2.67188	4.86909
Neat1	-2.87029	4.79487
Zfc3h1	-1.24933	4.79487
Fgfr3	-1.51443	4.73808
Mdm4	-1.85388	4.70497
1600010M07Rik	-1.73767	4.68901
Pde4d	-1.1875	4.6595
Snhg20	-2.19277	4.59664
Gm26708	-3.36479	4.58088
Dgkq	-1.34573	4.46319
Arhgef39	-1.66172	4.45642
Nxpe3	-1.55696	4.35148
Nmrk1	-1.06681	4.32445
Hmgcr	-1.38341	4.28552
Firre	-3.70736	4.18938
Hnf1aos1	-1.94196	4.1113
Lrrc58	-1.09948	4.02167
Pnisr	-1.89346	4.01224
Eml5	-1.88348	4.01129
Stk35	-1.02222	4.01129
Ldhd	-1.91009	4.0063
4933439C10Rik	-2.96886	3.97646
Pwwp2a	-1.38084	3.9743
Ccnl1	-2.39933	3.9602
Per2	-1.42458	3.9602
Vegfa	-1.39611	3.89525
Mdn1	-1.25157	3.84571
Smg1	-1.23394	3.84096
Cfap69	-1.70815	3.77037
Atf7ip2	-3.23893	3.75097
Gm11944	-1.76644	3.72546
Kcnq1ot1	-2.25603	3.72136
Gm12940	-3.72974	3.66669
Tgm1	-1.33889	3.65068
Miat	-7.41528	3.62339
Kif20b	-2.11266	3.58575
Gm3411	-3.02737	3.58575
9030624G23Rik	-1.37093	3.58575
Ankrd16	-1.57176	3.58575
Slc25a42	-1.4183	3.58575
Ttll4	-1.1745	3.58575
1810032O08Rik	-2.48414	3.5823
Rnf24	-2.01271	3.5823
Taok1	-0.976296	3.5523
Fmnl1	-1.40962	3.5158
Lrrk2	-1.01863	3.49342
Sema4d	-1.14877	3.4751
B4galnt3	-1.14535	3.37191
Sc5d	-0.930529	3.30183
Phf20l1	-0.967449	3.30183
Rev1	-1.26828	3.27688
Ino80d	-1.08622	3.26193
Zbtb20	-1.20571	3.22751
Zfp280c	-1.82632	3.18333
Gm14027	-3.19965	3.18168
Map4k2	-0.995486	3.11871
4930533I22Rik	-2.68679	3.09031
Atxn1	-1.09789	3.03905
Dqx1	-1.33438	3.03524
Gm10384	-3.25417	3.01628
Mcc	-1.45023	2.98184
Lonrf1	-0.977648	2.97216
Ighv6-3	-3.91379	2.96856
Nktr	-1.02996	2.95338
Gm853	-1.17068	2.94727
Zscan26	-1.02149	2.93943
Gm3696	-3.23743	2.92657
Zfp950	-1.66211	2.92657
Ttc14	-1.39255	2.92657
Sfi1	-1.55759	2.89996
Gm38393	-3.36085	2.89131
Stx16	-0.936504	2.84695
Usp45	-0.985796	2.83333
Dbp	-1.8767	2.80733
Clec2h	-1.24058	2.78053
Med13	-0.876441	2.78053
Hnf4aos	-1.90792	2.76394
Gm6309	-3.90993	2.74225
Lrrc45	-1.20549	2.74225
Alk	-2.11977	2.73924
Mllt11	-1.25367	2.73924
Gm42418	-1.36709	2.73681
Rbm26	-1.09488	2.73634
Tagap1	-0.97291	2.73373
Il15	-1.30719	2.72718
Gnrh1	-2.73668	2.72038
Tia1	-1.34245	2.69633
Gm16973	-2.38754	2.68515
Glt1d1	-1.33594	2.68104
Trim7	-0.948208	2.65951
Frs3	-1.56521	2.65375
Bdp1	-1.03144	2.61552
Slc22a7	-1.28435	2.59593
Dhtkd1	-1.45843	2.58772
Esco1	-0.978336	2.56631
Gm15675	-3.16814	2.56319
0610043K17Rik	-1.85345	2.56136
Ftx	-1.93362	2.56136
Fam102b	-0.942001	2.56136
Impact	-1.33167	2.50547
Col27a1	-2.69538	2.49753
Kifc2	-2.02978	2.49753
Gm5796	-3.67939	2.49719
Ier3	-1.85645	2.49662
Gm12946	-3.29749	2.48162
Dmtf1	-0.993126	2.48162
Ryr2	-1.99383	2.47745
Srek1	-0.958649	2.44503
Zfp101	-1.26492	2.44016
0610040F04Rik	-1.09357	2.41174
BC065397	-2.49452	2.40813
Cyp2j7	-1.85734	2.40051
Igkv8-28	-2.7168	2.35952
Srsf11	-0.968857	2.35782
Cxcl1	-5.03608	2.34438
Kmt5c	-1.0238	2.34438
Lmbr1l	-1.12826	2.32625
Gm27028	-3.21832	2.31618
Il31ra	-1.04822	2.31225
Zfp945	-1.18341	2.27857
Ccn1	-3.44585	2.26898
Krit1	-0.879936	2.26849
Clk2	-1.17048	2.24867
Ighv2-5	-3.49009	2.23519
Zkscan3	-0.905613	2.22937
Kif5a	-2.04426	2.21689
Vwa1	-1.17209	2.21348
Hmcn2	-1.66756	2.21081
Osr2	-1.31647	2.21081
Acat1	-0.91442	2.12414
Esm1	-0.970741	2.12392
Zcchc7	-1.39037	2.10823
Mob3c	-1.22411	2.08861
Sik1	-1.48201	2.08186
Gm3383	-2.89722	2.05461
Fut9	-1.2756	2.04034
Mss51	-2.0446	2.00179
Pcf11	-0.854833	1.99043
Fam76b	-1.20645	1.98465
Zfp980	-1.79394	1.98012
Rsrp1	-1.63013	1.97313
Mat2a	-0.976936	1.96563
Atp11a	-0.834996	1.95874
Vps13a	-0.692478	1.95537
Gsap	-0.941576	1.94333
Clk4	-1.13267	1.92333
Gt(ROSA)26Sor	-1.48418	1.91767
Pik3c2g	-1.93779	1.91592
Fos	-6.09545	1.91467
4930449I24Rik	-5.6957	1.90555
Gm15942	-5.69463	1.88513
Pcbp4	-0.690044	1.83766
Gm24357	-3.71663	1.83158
Sirt7	-0.740721	1.83072
Tef	-0.971906	1.82073
Slc9a8	-1.07547	1.79886
Spry4	-1.34834	1.78541
Smad7	-0.741014	1.78515
Gm2117	-2.30585	1.75287
Lpgat1	-0.78883	1.74972
Doc2g	-2.42727	1.74678
Gm15581	-2.12963	1.74006
Hykk	-1.05053	1.73956
Metap1d	-0.868033	1.73294
Gm6999	-1.80889	1.72409
Jun	-2.9642	1.69817
Brd2	-0.999657	1.67636
Gm8237	-3.16319	1.65286
5730435O14Rik	-2.31525	1.62646
Gm3404	-5.43822	1.62426
Gm10804	-0.864865	1.61904
Nr4a1	-4.53755	1.61181
Tmc3	-1.74966	1.6048
Rex2	-1.41663	1.5988
Fzd5	-0.881091	1.57241
Snhg12	-1.06425	1.55888
Ccdc84	-1.22813	1.55534
Fam135a	-0.738423	1.53311
Gm20605	-2.11394	1.52765
Unkl	-0.692715	1.51259
Mtor	-0.7213	1.50804
Kansl1l	-0.739027	1.49489
Nr1d2	-0.96216	1.48347
Ndel1	-0.725242	1.48207
Gm10787	-1.94596	1.47134
Rassf1	-0.759141	1.45572
Egr3	-6.14798	1.44996
Ighv1-53	-2.88946	1.42383
Tprkb	-0.645491	1.40719
Ubiad1	-0.670956	1.40597
Appl2	-0.683514	1.40426
2500002B13Rik	-1.02948	1.40087
Tulp3	-0.857499	1.40024
Clk1	-1.29852	1.39783
Gm15348	-1.37241	1.38926
Herc4	-0.603776	1.38343
Parp8	-0.698145	1.37295
Aspg	-0.8347	1.37191
Ccdc62	-1.12098	1.36518
Phyhipl	-0.674044	1.3627
Acsm3	-0.827002	1.35566
2010300C02Rik	-1.26972	1.35346
Nudt6	-0.765239	1.34129
Ugcg	-0.87218	1.33799
Dusp1	-2.16254	1.33464
Rhebl1	-1.14344	1.33342
Gcnt1	-0.671981	1.32694
Alkbh1,Alkbh1	-1.05603	1.32309
5031425E22Rik	-0.849807	1.3223

## Sheet: Fig.1 f
		Cdkn1a fold change (T1DM)
		C	DM-22	DM+SGLT2i
		1.32629	10.1891	9.51543
		1.00039	20.914	9.75738
		0.685198	5.35495	8.31896
		0.666383	9.04292	12.4241
		1.65064	16.9717	13.8877
		1.61667	9.96146	4.19797
