# Supplementary material for: Reversal of the renal hyperglycemic memory in diabetic kidney disease by targeting sustained tubular p21 expression
Source: Nat Commun. 2022 Aug 27;13:5062. doi: 10.1038/s41467-022-32477-9 (PMC9420151; doi:10.1038/s41467-022-32477-9)
Supplement: Supplementary file 3 — Source data [file 41467_2022_32477_MOESM3_ESM.zip › Source data/Source data file-Fig-2.xlsx]

## Sheet: Fig. 2a
	p21 fold change
	C	DM	DM+SGLT2i
	1.17	1.28	1.19
	0.93	2.43	2.26
	0.9	1.87	1.4
	1.15	2.78	2.47
	1.21	2.59	2.36
	0.87	3.17	2.87

## Sheet: Fig. 2b
	p21 fold change
	db/m	db/db	db/db+SGLT2i
	1.36	2.79	2.83
	0.84	1.83	1.52
	0.83	1.5	1.59
	0.9	1.57	1.62
	0.71	1.85	1.45
	0.95	2.17	1.95

## Sheet: Fig. 2d
	p21 fold change
	C			HG
PTC	1.18	0.83	0.99	2.38	2.29	2.33
MES	1.36	0.51	0.9	1.4	0.72	1.01
GEC	1.23	0.44	0.9	1.04	0.93	0.98
Pod	0.91	0.44	0.68	0.72	0.48	0.59

## Sheet: Fig. 2e
	p21 fold change
	C	HG	HG/NG
	0.97	2.66	2.36
	0.95	1.76	1.61
	1.08	2.16	2.04

## Sheet: Fig. 2f
	p21 fold change
	C	DM	DM+INS
	0.78	2.66	1.98
	1.1	2.14	1.72
	1.18	2.55	3.61
	0.94	3.62	2.99
	0.86	2.36	3.26
	1.14	3.21	2.34
