# Supplementary material for: Reversal of the renal hyperglycemic memory in diabetic kidney disease by targeting sustained tubular p21 expression
Source: Nat Commun. 2022 Aug 27;13:5062. doi: 10.1038/s41467-022-32477-9 (PMC9420151; doi:10.1038/s41467-022-32477-9)
Supplement: Supplementary file 3 — Source data [file 41467_2022_32477_MOESM3_ESM.zip › Source data/Source data file-Fig-3.xlsx]

## Sheet: Fig. 3b
	%p21+ cells
	C	-DKD	+DKD
	1.43	2.86	20
	2.31	2.31	17.5
	2.5	5.19	18.46
	3.45	3.57	8.57
	1.43	4.38	15.86
	2.03	2.44

## Sheet: Fig. 3c
	% γH2A.X+ cells
	C	-DKD	+DKD
	1.21	3.65	15.18
	4.55	3.85	13.58
	2.16	2.36	8.91
	2.25	10.27	38.74
	3.06	3.83	6.06
	1.1	5.9

## Sheet: Fig. 3e
	p21 (pg/ml)
	C	DKD	oCKD
	21.6	288	98.5
	0	28.9	1000
	0	112	24.8
	42.3	49.9	945
	0	26.5	97.6
	0	29.4	72.8
	24.7	138	122
	54.1	29.8	42
	0	77.5	51.1
	0	140	50.3
	0	364	53.1
	0	49.1	233
	0	54.2	70.8
	0	23.2	95.8
	0	204	151
	0	37.3	88.3
	20	194	67.4
	0	46.9	182
	0	21.6
	18	77.1
	0	91.2
	0	98
		107
		433
		82.9
		102

## Sheet: Fig. 3f
	p21 (pg/ml)
	C	low	moderate	high	very high
	85	85.8	0	376	65.1
	40.6	0	0	564	41.7
	0	0	35	63.7	257
	0	0	101	229	339
	0	0	282	210	522
	0	0	390	57	343
	0	145	211	55.6	270
	0	0	78.7	75.1	287
	72.6	0	110	463	297
	33.6	18.3	180	178	239
	47.5	0	149	41	305
	22.3	0	60.4	819	380
	55.6	110	67.2	336	0
	0	153	0	51.3	373
	0	153	0	341	246
	0	142	91.4	404	311
	0	357	225	60.7	181
	0	149	0	217	396
	0	226	109	374
	72.3	244	21.6	394
	114	126	0	258
	84.6	182	34.2	400
	52.6	111	0	442
	26.5	238	0	434
	53.6	246	0	240
	0	130	177	825
	175	121	429	310
	54.6	182	346	267
	44.9	109	349	716
	0	97.7	0
	48.7	124	279
	53.6	141	307
	32.3	157	247
	0	243	278
	287	73.9	357
	29.4	117	342
		162	44.1
		222	394
		233	553
		206	37.4
		163	257
		135	253
		219	147
		166	31
		109	42.8
		137	50.4
		108	47.4
		92.2	41.9
		199	36.6
		145	98.5
		76.3	499
		221	37.2
			354

## Sheet: Fig. 3g
	p21 (pg/ml)				ROC pf C vs low, moderate							ROC of C vs high, very high
	c	low, moderate	high,very high			Sensitivity	95% CI	Specificity	95% CI	Likelihood ratio			Sensitivity	95% CI	Specificity	95% CI	Likelihood ratio
	85	85.8	376		> 9.150	0.819	0.7346 to 0.8810	0.4167	0.2714 to 0.5780	1.404		> 11.15	0.9787	0.8889 to 0.9989	0.4167	0.2714 to 0.5780	1.678
	40.6	0	564		> 19.95	0.8095	0.7240 to 0.8732	0.4167	0.2714 to 0.5780	1.388		> 24.40	0.9787	0.8889 to 0.9989	0.4444	0.2954 to 0.6042	1.762
	0	0	63.7		> 21.95	0.8	0.7135 to 0.8653	0.4167	0.2714 to 0.5780	1.371		> 27.95	0.9787	0.8889 to 0.9989	0.4722	0.3199 to 0.6299	1.854
	0	0	229		> 24.40	0.8	0.7135 to 0.8653	0.4444	0.2954 to 0.6042	1.44		> 30.85	0.9787	0.8889 to 0.9989	0.5	0.3447 to 0.6553	1.957
	0	0	210		> 27.95	0.8	0.7135 to 0.8653	0.4722	0.3199 to 0.6299	1.516		> 32.95	0.9787	0.8889 to 0.9989	0.5278	0.3701 to 0.6801	2.073
	0	0	57		> 30.20	0.8	0.7135 to 0.8653	0.5	0.3447 to 0.6553	1.6		> 37.10	0.9787	0.8889 to 0.9989	0.5556	0.3958 to 0.7046	2.202
	0	145	55.6		> 31.65	0.7905	0.7031 to 0.8574	0.5	0.3447 to 0.6553	1.581		> 40.80	0.9787	0.8889 to 0.9989	0.5833	0.4220 to 0.7286	2.349
	0	0	75.1		> 32.95	0.7905	0.7031 to 0.8574	0.5278	0.3701 to 0.6801	1.674		> 41.35	0.9574	0.8575 to 0.9924	0.5833	0.4220 to 0.7286	2.298
	72.6	0	463		> 33.90	0.7905	0.7031 to 0.8574	0.5556	0.3958 to 0.7046	1.779		> 43.30	0.9362	0.8284 to 0.9781	0.5833	0.4220 to 0.7286	2.247
	33.6	18.3	178		> 34.60	0.781	0.6927 to 0.8494	0.5556	0.3958 to 0.7046	1.757		> 46.20	0.9362	0.8284 to 0.9781	0.6111	0.4486 to 0.7522	2.407
	47.5	0	41		> 35.80	0.7714	0.6824 to 0.8413	0.5556	0.3958 to 0.7046	1.736		> 48.10	0.9362	0.8284 to 0.9781	0.6389	0.4758 to 0.7752	2.592
	22.3	0	819		> 36.90	0.7619	0.6721 to 0.8332	0.5556	0.3958 to 0.7046	1.714		> 50.00	0.9362	0.8284 to 0.9781	0.6667	0.5033 to 0.7979	2.809
	55.6	110	336		> 37.30	0.7524	0.6619 to 0.8251	0.5556	0.3958 to 0.7046	1.693		> 51.95	0.9149	0.8007 to 0.9664	0.6667	0.5033 to 0.7979	2.745
	0	153	51.3		> 39.00	0.7429	0.6517 to 0.8168	0.5556	0.3958 to 0.7046	1.671		> 53.10	0.9149	0.8007 to 0.9664	0.6944	0.5314 to 0.8200	2.994
	0	153	341		> 41.25	0.7429	0.6517 to 0.8168	0.5833	0.4220 to 0.7286	1.783		> 54.10	0.9149	0.8007 to 0.9664	0.75	0.5893 to 0.8625	3.66
	0	142	404		> 42.35	0.7333	0.6416 to 0.8086	0.5833	0.4220 to 0.7286	1.76		> 55.10	0.9149	0.8007 to 0.9664	0.7778	0.6192 to 0.8828	4.117
	0	357	60.7		> 43.45	0.7238	0.6315 to 0.8003	0.5833	0.4220 to 0.7286	1.737		> 56.30	0.8936	0.7741 to 0.9537	0.8056	0.6497 to 0.9025	4.596
	0	149	217		> 44.50	0.7143	0.6215 to 0.7919	0.5833	0.4220 to 0.7286	1.714		> 58.85	0.8723	0.7483 to 0.9402	0.8056	0.6497 to 0.9025	4.486
	0	226	374		> 46.15	0.7143	0.6215 to 0.7919	0.6111	0.4486 to 0.7522	1.837		> 62.20	0.8511	0.7231 to 0.9259	0.8056	0.6497 to 0.9025	4.377
	72.3	244	394		> 47.45	0.7048	0.6115 to 0.7835	0.6111	0.4486 to 0.7522	1.812		> 64.40	0.8298	0.6986 to 0.9111	0.8056	0.6497 to 0.9025	4.267
	114	126	258		> 48.10	0.7048	0.6115 to 0.7835	0.6389	0.4758 to 0.7752	1.952		> 68.70	0.8085	0.6746 to 0.8958	0.8056	0.6497 to 0.9025	4.158
	84.6	182	400		> 49.55	0.7048	0.6115 to 0.7835	0.6667	0.5033 to 0.7979	2.114		> 72.45	0.8085	0.6746 to 0.8958	0.8333	0.6811 to 0.9213	4.851
	52.6	111	442		> 51.50	0.6952	0.6016 to 0.7751	0.6667	0.5033 to 0.7979	2.086		> 73.85	0.8085	0.6746 to 0.8958	0.8611	0.7134 to 0.9392	5.821
	26.5	238	434		> 53.10	0.6952	0.6016 to 0.7751	0.6944	0.5314 to 0.8200	2.275		> 79.85	0.7872	0.6510 to 0.8801	0.8611	0.7134 to 0.9392	5.668
	53.6	246	240		> 54.10	0.6952	0.6016 to 0.7751	0.75	0.5893 to 0.8625	2.781		> 84.80	0.7872	0.6510 to 0.8801	0.8889	0.7469 to 0.9559	7.085
	0	130	825		> 55.10	0.6952	0.6016 to 0.7751	0.7778	0.6192 to 0.8828	3.129		> 99.50	0.7872	0.6510 to 0.8801	0.9167	0.7817 to 0.9713	9.447
	175	121	310		> 58.00	0.6952	0.6016 to 0.7751	0.8056	0.6497 to 0.9025	3.576		> 144.5	0.7872	0.6510 to 0.8801	0.9444	0.8186 to 0.9901	14.17
	54.6	182	267		> 63.80	0.6857	0.5917 to 0.7666	0.8056	0.6497 to 0.9025	3.527		> 176.5	0.7872	0.6510 to 0.8801	0.9722	0.8583 to 0.9986	28.34
	44.9	109	716		> 69.75	0.6762	0.5818 to 0.7581	0.8056	0.6497 to 0.9025	3.478		> 179.5	0.766	0.6278 to 0.8640	0.9722	0.8583 to 0.9986	27.57
	0	97.7	65.1		> 72.45	0.6762	0.5818 to 0.7581	0.8333	0.6811 to 0.9213	4.057		> 195.5	0.7447	0.6049 to 0.8475	0.9722	0.8583 to 0.9986	26.81
	48.7	124	41.7		> 73.25	0.6762	0.5818 to 0.7581	0.8611	0.7134 to 0.9392	4.869		> 213.5	0.7234	0.5824 to 0.8306	0.9722	0.8583 to 0.9986	26.04
	53.6	141	257		> 75.10	0.6667	0.5720 to 0.7495	0.8611	0.7134 to 0.9392	4.8		> 223.0	0.7021	0.5602 to 0.8135	0.9722	0.8583 to 0.9986	25.28
	32.3	157	339		> 77.50	0.6571	0.5623 to 0.7409	0.8611	0.7134 to 0.9392	4.731		> 234.0	0.6809	0.5383 to 0.7960	0.9722	0.8583 to 0.9986	24.51
	0	243	522		> 81.65	0.6476	0.5525 to 0.7323	0.8611	0.7134 to 0.9392	4.663		> 239.5	0.6596	0.5167 to 0.7783	0.9722	0.8583 to 0.9986	23.74
	287	73.9	343		> 84.80	0.6476	0.5525 to 0.7323	0.8889	0.7469 to 0.9559	5.829		> 243.0	0.6383	0.4954 to 0.7603	0.9722	0.8583 to 0.9986	22.98
	29.4	117	270		> 85.40	0.6476	0.5525 to 0.7323	0.9167	0.7817 to 0.9713	7.771		> 251.5	0.617	0.4743 to 0.7421	0.9722	0.8583 to 0.9986	22.21
		162	287		> 88.60	0.6381	0.5428 to 0.7236	0.9167	0.7817 to 0.9713	7.657		> 257.5	0.5957	0.4534 to 0.7236	0.9722	0.8583 to 0.9986	21.45
		222	297		> 91.80	0.6286	0.5331 to 0.7149	0.9167	0.7817 to 0.9713	7.543		> 262.5	0.5745	0.4328 to 0.7049	0.9722	0.8583 to 0.9986	20.68
		233	239		> 94.95	0.619	0.5235 to 0.7062	0.9167	0.7817 to 0.9713	7.429		> 268.5	0.5532	0.4125 to 0.6859	0.9722	0.8583 to 0.9986	19.91
		206	305		> 98.10	0.6095	0.5139 to 0.6974	0.9167	0.7817 to 0.9713	7.314		> 278.5	0.5319	0.3923 to 0.6667	0.9722	0.8583 to 0.9986	19.15
		163	380		> 99.75	0.6	0.5044 to 0.6886	0.9167	0.7817 to 0.9713	7.2		> 292.0	0.5106	0.3724 to 0.6472	1	0.9036 to 1.000
		135	0		> 104.5	0.5905	0.4948 to 0.6797	0.9167	0.7817 to 0.9713	7.086		> 301.0	0.4894	0.3528 to 0.6276	1	0.9036 to 1.000
		219	373		> 108.5	0.581	0.4854 to 0.6708	0.9167	0.7817 to 0.9713	6.971		> 307.5	0.4681	0.3333 to 0.6077	1	0.9036 to 1.000
		166	246		> 109.5	0.5524	0.4571 to 0.6440	0.9167	0.7817 to 0.9713	6.629		> 310.5	0.4468	0.3141 to 0.5875	1	0.9036 to 1.000
		109	311		> 110.5	0.5333	0.4384 to 0.6259	0.9167	0.7817 to 0.9713	6.4		> 323.5	0.4255	0.2951 to 0.5672	1	0.9036 to 1.000
		137	181		> 112.5	0.5238	0.4291 to 0.6168	0.9167	0.7817 to 0.9713	6.286		> 337.5	0.4043	0.2764 to 0.5466	1	0.9036 to 1.000
		108	396		> 115.5	0.5238	0.4291 to 0.6168	0.9444	0.8186 to 0.9901	9.429		> 340.0	0.383	0.2579 to 0.5257	1	0.9036 to 1.000
		92.2			> 119.0	0.5143	0.4199 to 0.6077	0.9444	0.8186 to 0.9901	9.257		> 342.0	0.3617	0.2397 to 0.5046	1	0.9036 to 1.000
		199			> 122.5	0.5048	0.4107 to 0.5985	0.9444	0.8186 to 0.9901	9.086		> 358.0	0.3404	0.2217 to 0.4833	1	0.9036 to 1.000
		145			> 125.0	0.4952	0.4015 to 0.5893	0.9444	0.8186 to 0.9901	8.914		> 373.5	0.3191	0.2040 to 0.4617	1	0.9036 to 1.000
		76.3			> 128.0	0.4857	0.3923 to 0.5801	0.9444	0.8186 to 0.9901	8.743		> 375.0	0.2979	0.1865 to 0.4398	1	0.9036 to 1.000
		221			> 132.5	0.4762	0.3832 to 0.5709	0.9444	0.8186 to 0.9901	8.571		> 378.0	0.2766	0.1694 to 0.4176	1	0.9036 to 1.000
		0			> 136.0	0.4667	0.3741 to 0.5616	0.9444	0.8186 to 0.9901	8.4		> 387.0	0.2553	0.1525 to 0.3951	1	0.9036 to 1.000
		0			> 139.0	0.4571	0.3651 to 0.5523	0.9444	0.8186 to 0.9901	8.229		> 395.0	0.234	0.1360 to 0.3722	1	0.9036 to 1.000
		35			> 141.5	0.4476	0.3560 to 0.5429	0.9444	0.8186 to 0.9901	8.057		> 398.0	0.2128	0.1199 to 0.3490	1	0.9036 to 1.000
		101			> 143.5	0.4381	0.3470 to 0.5335	0.9444	0.8186 to 0.9901	7.886		> 402.0	0.1915	0.1042 to 0.3254	1	0.9036 to 1.000
		282			> 146.0	0.419	0.3292 to 0.5146	0.9444	0.8186 to 0.9901	7.543		> 419.0	0.1702	0.08886 to 0.3014	1	0.9036 to 1.000
		390			> 148.0	0.4095	0.3203 to 0.5052	0.9444	0.8186 to 0.9901	7.371		> 438.0	0.1489	0.07407 to 0.2769	1	0.9036 to 1.000
		211			> 151.0	0.3905	0.3026 to 0.4861	0.9444	0.8186 to 0.9901	7.029		> 452.5	0.1277	0.05985 to 0.2517	1	0.9036 to 1.000
		78.7			> 155.0	0.3714	0.2851 to 0.4669	0.9444	0.8186 to 0.9901	6.686		> 492.5	0.1064	0.04630 to 0.2259	1	0.9036 to 1.000
		110			> 159.5	0.3619	0.2764 to 0.4572	0.9444	0.8186 to 0.9901	6.514		> 543.0	0.08511	0.03359 to 0.1993	1	0.9036 to 1.000
		180			> 162.5	0.3524	0.2677 to 0.4475	0.9444	0.8186 to 0.9901	6.343		> 640.0	0.06383	0.02195 to 0.1716	1	0.9036 to 1.000
		149			> 164.5	0.3429	0.2591 to 0.4377	0.9444	0.8186 to 0.9901	6.171		> 767.5	0.04255	0.007561 to 0.1425	1	0.9036 to 1.000
		60.4			> 170.5	0.3333	0.2505 to 0.4280	0.9444	0.8186 to 0.9901	6		> 822.0	0.02128	0.001091 to 0.1111	1	0.9036 to 1.000
		67.2			> 176.0	0.3333	0.2505 to 0.4280	0.9722	0.8583 to 0.9986	12
		0			> 178.5	0.3238	0.2419 to 0.4182	0.9722	0.8583 to 0.9986	11.66
		0			> 181.0	0.3143	0.2334 to 0.4083	0.9722	0.8583 to 0.9986	11.31
		91.4			> 190.5	0.2952	0.2165 to 0.3885	0.9722	0.8583 to 0.9986	10.63
		225			> 202.5	0.2857	0.2081 to 0.3785	0.9722	0.8583 to 0.9986	10.29
		0			> 208.5	0.2762	0.1997 to 0.3685	0.9722	0.8583 to 0.9986	9.943
		109			> 215.0	0.2667	0.1914 to 0.3584	0.9722	0.8583 to 0.9986	9.6
		21.6			> 220.0	0.2571	0.1832 to 0.3483	0.9722	0.8583 to 0.9986	9.257
		0			> 221.5	0.2476	0.1749 to 0.3381	0.9722	0.8583 to 0.9986	8.914
		34.2			> 223.5	0.2381	0.1668 to 0.3279	0.9722	0.8583 to 0.9986	8.571
		0			> 225.5	0.2286	0.1587 to 0.3176	0.9722	0.8583 to 0.9986	8.229
		0			> 229.5	0.219	0.1506 to 0.3073	0.9722	0.8583 to 0.9986	7.886
		0			> 235.5	0.2095	0.1426 to 0.2969	0.9722	0.8583 to 0.9986	7.543
		177			> 240.5	0.2	0.1347 to 0.2865	0.9722	0.8583 to 0.9986	7.2
		429			> 243.5	0.1905	0.1268 to 0.2760	0.9722	0.8583 to 0.9986	6.857
		346			> 245.0	0.181	0.1190 to 0.2654	0.9722	0.8583 to 0.9986	6.514
		349			> 246.5	0.1714	0.1113 to 0.2548	0.9722	0.8583 to 0.9986	6.171
		0			> 250.0	0.1619	0.1036 to 0.2441	0.9722	0.8583 to 0.9986	5.829
		279			> 255.0	0.1524	0.09603 to 0.2333	0.9722	0.8583 to 0.9986	5.486
		307			> 267.5	0.1429	0.08852 to 0.2224	0.9722	0.8583 to 0.9986	5.143
		247			> 278.5	0.1333	0.08111 to 0.2114	0.9722	0.8583 to 0.9986	4.8
		278			> 280.5	0.1238	0.07380 to 0.2004	0.9722	0.8583 to 0.9986	4.457
		357			> 284.5	0.1143	0.06660 to 0.1892	0.9722	0.8583 to 0.9986	4.114
		342			> 297.0	0.1143	0.06660 to 0.1892	1	0.9036 to 1.000
		44.1			> 324.5	0.1048	0.05951 to 0.1779	1	0.9036 to 1.000
		394			> 344.0	0.09524	0.05256 to 0.1665	1	0.9036 to 1.000
		553			> 347.5	0.08571	0.04575 to 0.1549	1	0.9036 to 1.000
		37.4			> 351.5	0.07619	0.03911 to 0.1432	1	0.9036 to 1.000
		257			> 355.5	0.06667	0.03267 to 0.1313	1	0.9036 to 1.000
		253			> 373.5	0.04762	0.02051 to 0.1067	1	0.9036 to 1.000
		147			> 392.0	0.0381	0.01491 to 0.09388	1	0.9036 to 1.000
		31			> 411.5	0.02857	0.007788 to 0.08066	1	0.9036 to 1.000
		42.8			> 464.0	0.01905	0.003384 to 0.06681	1	0.9036 to 1.000
		50.4			> 526.0	0.009524	0.0004885 to 0.05199	1	0.9036 to 1.000
		47.4
		41.9
		36.6
		98.5
		499
		37.2
		354

## Sheet: Fig. 3h
	GFR	p21 (pg/ml)
	103.7	85.8
	98.6	0
	97.9	376
	97.2	0
	95.1	0
	94.7	0
	94	0
	93.3	0
	93.1	35
	92.5	0
	92.3	145
	92.2	101
	92.1	0
	92.1	18.3
	91.7	282
	91.5	0
	91.4	390
	91	211
	90.3	78.7
	90.1	0
	90	0
	89.9	110
	89.5	180
	89.4	149
	88.9	60.4
	88.7	110
	88.2	564
	88	63.7
	88	229
	87.7	153
	87.5	210
	87.4	57
	87.2	55.6
	87.1	153
	87.1	75.1
	86.8	463
	86.6	67.2
	86.6	0
	86.4	0
	85.5	142
	85.2	91.4
	85	225
	84.9	357
	84.2	0
	84	149
	83.9	226
	83.8	109
	83.5	244
	83.3	126
	83.3	182
	83	21.6
	82.5	111
	81.9	0
	80.4	34.2
	80.3	0
	80.3	178
	80	238
	79.5	246
	79.1	130
	79	0
	78.6	121
	78.6	0
	77.9	177
	77.5	182
	77.5	429
	77.2	346
	76.2	41
	76	109
	75.8	349
	75	0
	75	279
	74.5	97.7
	74.3	124
	74	141
	74	819
	73.8	157
	73.7	307
	73.6	247
	73.1	243
	73	73.9
	72.5	117
	71.9	278
	71.3	162
	71.1	357
	70.8	342
	69.9	222
	69.7	233
	69.6	44.1
	69.4	394
	69	206
	69	163
	68.6	135
	67.5	553
	67.3	37.4
	66.8	257
	66.1	219
	65.6	336
	65.5	51.3
	65.3	166
	65.1	109
	65.1	137
	65	108
	64.1	341
	63.7	92.2
	63.5	404
	63	199
	62.8	145
	62.8	60.7
	62.3	253
	62	147
	61.4	76.3
	61	221
	60.3	31
	59.4	42.8
	59.3	50.4
	58.9	65.1
	58.5	47.4
	56.3	41.7
	56.2	41.9
	56	36.6
	56	257
	55.8	98.5
	55.6	499
	55.5	217
	55.5	339
	55.1	37.2
	54.8	374
	54.7	354
	53.6	522
	53.4	394
	53.2	343
	52	270
	51.9	258
	51.7	400
	51.6	442
	51.6	434
	48.7	240
	47.6	287
	47.3	825
	47.1	310
	45.2	267
	43.6	297
	41.9	380
	41.3	239
	41	305
	39.4	0
	39.2	373
	38.3	716
	32.1	246
	28.2	311
	26.7	396
	24.7	181

## Sheet: Fig. 3i
	UACR (mg/g)	p21 (pg/ml)
	1.52	85.8
	1.78	0
	2.01	376
	2.23	0
	2.41	0
	2.53	0
	2.71	0
	3.09	0
	3.15	35
	3.17	0
	3.36	145
	3.43	101
	3.92	0
	4.15	18.3
	4.57	282
	4.62	0
	5.2	390
	5.87	211
	6.16	78.7
	6.16	0
	6.33	0
	6.63	110
	6.97	180
	7.17	149
	7.42	60.4
	7.61	110
	7.64	564
	8.16	63.7
	8.71	229
	9.11	153
	9.12	210
	9.15	57
	9.28	55.6
	10.59	153
	10.9	75.1
	11.26	463
	11.57	67.2
	12.2	0
	13.72	0
	13.9	142
	14.05	91.4
	14.39	225
	14.72	357
	14.97	0
	15.94	149
	16.7	226
	16.78	109
	16.83	244
	17.21	126
	18.26	182
	18.29	21.6
	18.36	111
	18.54	0
	18.58	34.2
	19.98	0
	21.02	178
	21.37	238
	21.68	246
	23.09	130
	23.16	0
	25.58	121
	28.01	0
	28.12	177
	30.26	182
	30.89	429
	31.78	346
	31.91	41
	33.12	109
	34.09	349
	34.28	0
	35.63	279
	36.01	97.7
	36.72	124
	38.22	141
	38.87	819
	39	157
	39.48	307
	40.58	247
	41.63	243
	44.05	73.9
	44.69	117
	44.71	278
	45.4	162
	47.1	357
	48.15	342
	49.91	222
	50.02	233
	52.98	44.1
	53.8	394
	54.6	206
	61.44	163
	62.35	135
	64.57	553
	65.32	37.4
	66.19	257
	69.19	219
	69.49	336
	70.73	51.3
	74.33	166
	82.37	109
	84.64	137
	88.36	108
	89.55	341
	102.59	92.2
	116.8	404
	120.94	199
	129.34	145
	137.49	60.7
	138.51	253
	148.74	147
	150.58	76.3
	159.52	221
	166.97	31
	181.95	42.8
	184.61	50.4
	187.5	65.1
	204.88	47.4
	218.18	41.7
	246.93	41.9
	271.44	36.6
	292.9	257
	293.23	98.5
	314.27	499
	328.98	217
	375.43	339
	376.68	37.2
	424.7	374
	431.15	354
	444.09	522
	496.58	394
	587.85	343
	612.89	270
	630.02	258
	631.7	400
	740.4	442
	753.07	434
	778.43	240
	798.61	287
	851.52	825
	852.71	310
	1117.58	267
	1175.68	297
	1283.98	380
	1379.25	239
	1464.07	305
	1727.27	0
	1832.99	373
	1886.33	716
	2070.58	246
	2123.37	311
	2359.25	396
	5721.4	181

## Sheet: Fig. 3j
	Cyst. C(mmol/l)	p21 (pg/ml)
	0.92	85.8
	0.75	0
	1.02	376
	0.78	0
	0.98	0
	0.87	0
	0.85	0
	1.03	0
	0.76	35
	0.94	0
	0.89	145
	0.93	101
	0.94	0
	0.88	18.3
	1.06	282
	0.97	0
	0.9	390
	0.96	211
	0.89	78.7
	0.81	0
	0.99	0
	1.07	110
	0.915	180
	0.93	149
	0.87	60.4
	1.11	110
	0.78	564
	0.98	63.7
	1.164	229
	1.18	153
	0.97	210
	1.01	57
	0.79	55.6
	1	153
	1.071	75.1
	0.92	463
	1.07	67.2
	0.86	0
	1.08	0
	1.03	142
	1.08	91.4
	1.29	225
	1.07	357
	0.75	0
	1.151	149
	1.07	226
	1.03	109
	1.47	244
	1.45	126
	0.99	182
	0.99	21.6
	0.98	111
	1.18	0
	0.99	34.2
	1.14	0
	0.99	178
	0.78	0
	1.27	177
	0.87	182
	1.01	429
	0.94	346
	0.7	41
	0.98	109
	0.74	349
	0.84	0
	0.81	279
	1.16	97.7
	1.13	124
	0.94	141
	0.9	819
	1.1	157
	0.94	307
	0.95	247
	1.27	243
	1.07	73.9
	1.04	117
	1.01	278
	1.1	162
	0.965	357
	1.15	342
	1.02	222
	1.05	233
	1.08	44.1
	1.12	394
	0.96	206
	1.07	163
	1.23	135
	0.86	553
	1.2	37.4
	1.255	257
	1.26	219
	1.17	336
	1.02	51.3
	0.96	166
	0.78	109
	0.82	137
	1.18	108
	1.22	341
	1.02	92.2
	0.98	404
	0.96	199
	1.269	145
	1.04	60.7
	1.28	253
	1.06	147
	1.1	76.3
	1.28	221
	1.14	31
	1.5	42.8
	1.05	50.4
	1.21	65.1
	1.07	47.4
	1.17	41.7
	1.28	41.9
	1.31	36.6
	1.11	257
	1.26	98.5
	1.24	499
	1.26	217
	1.51	339
	1.21	37.2
	1.34	374
	1.09	354
	1.13	522
	1.22	394
	1.94	343
	1.52	270
	1.65	258
	1.51	400
	1.26	442
	1.11	434
	1.01	240
	1.34	287
	1.22	825
	1.16	310
	1.1	267
	1.29	297
	1.4	380
	1.48	239
	1.73	305
	1.36	0
	1.73	373
	2.01	716
	1.9	246
	1.82	311
	1.95	396
	2.23	181

## Sheet: Fig. 3k
	p21 (pg/ml)
		SGLT2i
		-	+
		80.81	156.5
		23.9	120.8
		34.19	33.2
		28.86	26.88
		32.81	123.14
		132.07	214.16
		61.9	54.23
		70.83	69.13
		79.12	84.36
		113.77	59.99

## Sheet: Fig. 3l
	HbA1c (%)
		SGLT2i
		-	+
		6.7	6.1
		7.4	6
		7	6.6
		7.8	6.7
		9.7	9.4
		7.9	7.2
		9.4	5.3
		6.3	6.1
		7.4	7.1
		8.7	8.4

[truncated: 2 more sheets: Fig. 3m, Fig. 3n]
