# Supplementary material for: Reversal of the renal hyperglycemic memory in diabetic kidney disease by targeting sustained tubular p21 expression
Source: Nat Commun. 2022 Aug 27;13:5062. doi: 10.1038/s41467-022-32477-9 (PMC9420151; doi:10.1038/s41467-022-32477-9)
Supplement: Supplementary file 3 — Source data [file 41467_2022_32477_MOESM3_ESM.zip › Source data/Source data file-Fig-4.xlsx]

## Sheet: Fig. 4b
p21 fold change
HEK-293						PTCs
C	HG	HG/NG	HG(aPC)/NG	HG/NG(aPC)		C	HG	HG/NG	HG(aPC)/NG	HG/NG(aPC)
0.95	2.82	2.97	2.47	1.51		0.95	2.38	1.72	2.65	1.15
1.07	2.01	1.89	1.87	1.1		1.07	1.64	2.51	1.58	1.21
0.98	1.89	2.25	1.79	1.14		0.98	2.87	2.92	2.01	1.11

## Sheet: Fig. 4c
Cdkn1a fold change
	C	HG	HG/NG	HG/NG(aPC)
	1	2.24	2.89	0.73
	1.02	2.77	2.14	0.36
	0.93	1.79	1.73	0.45

## Sheet: Fig. 4d
Mp21 fold change
	C	HG	HG/NG	HG/NG(aPC)
	1	0.66	0.55	1.13
	0.9	0.8	0.6	0.94
	1.1	0.7	0.52	0.88

## Sheet: Fig. 4f
% Fibrotic area
	WT		TMPro/Pro
	C	DM	C	DM
	5.8	13.1	9.5	30.9
	1.87	9.6	4.4	20.6
	1.8	5.4	8.1	12.75
	2.7	11.6	8.7	15
	3.7	13.4	7.6	13
	5.9	15	1	19.7

## Sheet: Fig. 4g
	Tubular cell size (μm2)
	WT		TMPro/Pro
	C	DM	C	DM
	104	256	123	313
	132	245	113	400
	98	220	180	485
	90	217	133	298
	110	265	100	329
	140	165	98	357

## Sheet: Fig. 4h
	Fold change
	Cdkn1a					Havcr1
	WT		TMPro/Pro			WT		TMPro/Pro
	C	DM	C	DM		C	DM	C	DM
	1	27.2	2.2	54.1		1	21	0.2	43
	0.8	34.3	0.7	40.5		0.9	12.5	0.3	41.5
	1.3	27.5	1.1	38.6		1	16	0.8	49
	1.5	34	1.5	54.1		1.1	15	0.9	41
	0.7	17	0.6	40.5		0.7	17	1.5	43
	0.9	20	0.9	38.6		1.2	20	1.6	37

## Sheet: Fig. 4i
	Fold change
	p21					KIM-1
	WT		TMPro/Pro			WT		TMPro/Pro
	C	DM	C	DM		C	DM	C	DM
	1	1.47	1.31	4.21		1.1	1.75	1	5.83
	0.97	5	1.14	5.15		0.97	1.83	0.78	1.95
	1.1	2.3	1.84	3.77		0.93	2.04	0.97	2.67
	0.93	3.56	0.94	6.95		0.95	1.67	0.87	3.77
	0.9	1.16	0.36	3.38		1.05	1.94	0.95	2.63
	0.94	2.76	0.98	8.19		1	2.9	1.2	3.79
