# Supplementary material for: Reversal of the renal hyperglycemic memory in diabetic kidney disease by targeting sustained tubular p21 expression
Source: Nat Commun. 2022 Aug 27;13:5062. doi: 10.1038/s41467-022-32477-9 (PMC9420151; doi:10.1038/s41467-022-32477-9)
Supplement: Supplementary file 3 — Source data [file 41467_2022_32477_MOESM3_ESM.zip › Source data/Source data file-Fig-5.xlsx]

## Sheet: Fig. 5a
	UACR (µg/mg)
		DM
	C	WT	TMPro/Pro	TMPro/Pro x p21
	47.9	225.1	269.3	136.4
	50	252.4	382.8	57
	49.3	307	834	141.2
	41.4	297	527	71
	45.2	334.7	458.4	176.1
	43.3	200	572.1	129.7
	35.2	199.9	834	44.8
	36.9	200.1		253.7
	36.1

## Sheet: Fig. 5c
	% Fibrotic area
		DM
	C	WT	TMPro/Pro	TMPro/Pro x p21
	3.7	11.6	12	8.3
	5.8	15	18.7	7.2
	6.1	13.4	16.9	2.9
	7.1	15	18.7	5.3
	6.7	14.9	28.1	6.7
	7.1	14.7	21.7	7.4

## Sheet: Fig. 5d
	% FMA
		DM
	C	WT	TMPro/Pro	TMPro/Pro x p21
	18.3	25.1	28.1	29.3
	17.7	25.1	33	24.2
	21.7	20.7	35.4	28.7
	13.2	24.8	30.2	30.3
	15.1	33.6	32	29.1
	15.7	29.8	36.4	32.5

## Sheet: Fig. 5e
	KIM-1 fold change
		DM
	C	WT	TMPro/Pro	TMPro/Pro x p21
	0.95	1.4	1.8	1.07
	1	1.74	2.29	0.79
	0.98	1.35	2	0.7
	0.85	1.49	1.87	0.72
	0.92	1.28	1.89	0.99
	1.1	1.95	1.95	1.1

## Sheet: Fig. 5f
	% SA b-gal+ area
		DM
	C	WT	TMPro/Pro	TMPro/Pro x p21
	0.4	2.1	5.6	0.8
	0.6	1.5	2.8	0.9
	1	1.8	1.9	0.2
	0.7	2.2	2.7	0.3
	0.9	1.5	3.6	0.4
	0.7	1.7	2.2	0.1

## Sheet: Fig. 5g
	% γH2A.X+ cells
		DM
	C	WT	TMPro/Pro	TMPro/Pro x p21
	5	25	26	8
	7	25	28	9
	1	23	39	10
	3	22	27	3
	2	15	20	7
	9	14	31	11

## Sheet: Fig. 5i
	Fold change nephrin (A.U.)
		DM
	C	WT	TMPro/Pro	TMPro/Pro x p21
	1.2679	0.413475	0.318018	0.409079
	0.817572	0.446881	0.23062	0.308348
	1.14995	0.47069	0.188496	0.310106
	0.821162	0.434427	0.30007	0.23062
	0.993981	0.389812	0.272524	0.363146
	0.949439	0.435526	0.263587	0.408273
