# Supplementary material for: Reversal of the renal hyperglycemic memory in diabetic kidney disease by targeting sustained tubular p21 expression
Source: Nat Commun. 2022 Aug 27;13:5062. doi: 10.1038/s41467-022-32477-9 (PMC9420151; doi:10.1038/s41467-022-32477-9)
Supplement: Supplementary file 3 — Source data [file 41467_2022_32477_MOESM3_ESM.zip › Source data/Source data file-Fig-6.xlsx]

## Sheet: Fig. 6a
	DNMT1 activity (OD450)
	C	HG	HG/NG	HG/NG(aPC)
	0.138	0.095	0.101	0.2
	0.184	0.094	0.099	0.129
	0.191	0.087	0.063	0.162

## Sheet: Fig. 6b
	Dnmt1 fold change
	C	HG	HG/NG	HG/NG(aPC)
	1	0.55	0.48	1
	1.02	0.87	0.6	0.82
	0.93	0.65	0.54	1.07

## Sheet: Fig. 6c
	Dnmt3a fold change
	C	HG	HG/NG	HG/NG(aPC)
	1	0.93	0.9	1.02
	1.05	0.91	0.83	1.03
	0.95	1.06	0.97	0.94

## Sheet: Fig. 6d
	Dnmt3b fold change
	C	HG	HG/NG	HG/NG(aPC)
	1.02	0.55	0.37	0.82
	0.93	0.65	0.53	0.8
	1.05	0.61	0.54	0.87

## Sheet: Fig. 6e
	Cdkn1a fold change
		C	8	16	22
		0.96	13	18.32	22.09
		0.77	13.64	16.66	17.27
		1.42	12.77	18.06	16.28
		0.96	13.88	16.62	18.33
		1.15	10.58	14.32	16.38
		0.95	11.29	19.21	15.22

## Sheet: Fig. 6f
	p21 fold change
	C	8	16	22
	1.02	3.11	5	4.73
	0.94	3.29	5.41	5.29
	0.76	2.18	3.64	3.29
	1.29	2.03	3.46	3.37
	1.25	1.88	2.64	3.51
	0.75	2.51	3.77	3.6

## Sheet: Fig. 6g
	mRNA fold change
	Dnmt1					Dnmt3a					Dnmt3b
	C	8	16	22		C	8	16	22		C	8	16	22
	0.86	0.85	0.88	0.62		0.4	6.17	5.22	2.89		0.91	2.67	3.14	1.64
	1.03	0.68	0.72	0.62		0.94	4.79	5.09	5.7		0.89	2.01	2.19	4.98
	0.97	0.66	0.84	0.54		1.76	3.81	4.89	2.53		1.4	2.36	1.59	1.91
	1.03	1.09	0.73	0.55		1.51	6.92	6.59	7.95		0.87	1.3	3.07	1.59
	1.15	0.76	0.65	0.63		0.97	2.78	5.68	8.2		1.05	1.58	3.79	2.19
	0.95	0.88	0.77	0.58		1.02	3.62	5.02	4.38		0.98	2.12	2.26	3.27

## Sheet: Fig. 6l
	Dnmt1 fold change
	C	DM-22	SGLT2i	SGLT2i+aPC
	0.98	0.4	0.58	0.9
	1.04	0.28	0.73	1.91
	1.2	0.71	0.72	1.38
	0.79	0.59	0.47	1.03
	1.15	0.62	0.69	0.92
	0.86	0.37	0.42	0.79

## Sheet: Fig. 6m
	Mp21 fold change
	C	HG	HG/NG	HG/NG(aPC)
	1.25	0.66	0.55	1.13
	1.27	0.8	0.6	0.94
	0.95	0.7	0.52	0.88
	0.87	0.55	0.63	1.02
	0.75	0.84	0.82	0.95
	0.91	0.67	0.65	0.92

## Sheet: Fig. 6i
	DNMT1 fold cahnge
	C	siRNA	DNMT1i
	0.702242	0.31	0.2
	1.24758	0.67	0.47
	1.05018	0.47	0.31

[truncated: 1 more sheets: Fig. 6j]
