# Supplementary material for: Reversal of the renal hyperglycemic memory in diabetic kidney disease by targeting sustained tubular p21 expression
Source: Nat Commun. 2022 Aug 27;13:5062. doi: 10.1038/s41467-022-32477-9 (PMC9420151; doi:10.1038/s41467-022-32477-9)
Supplement: Supplementary file 3 — Source data [file 41467_2022_32477_MOESM3_ESM.zip › Source data/Source data file-Fig-7.xlsx]

## Sheet: Fig. 7b
																				DM+SGLT2i+aPC
	Weeks	C						DM-22						DM+SGLT2i						PBS						aza						DNMT1i
	8	8	8.2	8.9	9.1	8.7	7.5	25.1	27.3	28.5	24.9	26.2	30.2	25.5	25.8	28.4	27.6	30.3	29.2	24.9	27.3	27.6	28.3	29.5	30.1	24.5	27.1	23.9	25.2	30.1	28.8	24.5	29.8	24.7	25.2	28.8	30.1
	16	9	8.6	8.8	8.9	8.2	8	26.6	29.7	29.7	25.9	27.2	30.1	25	27.3	27.5	29.5	29.9	30.1	23	25.2	26.9	24.2	30.1	29.2	22	24.1	25.8	26.8	29.8	27.3	29.2	30.1	26.8	27.9	28.1	29.7
	22	9.7	9.2	9	8.9	8.6	8.5	29	29.2	30.2	27.2	27.8	29.8	14.6	15.9	14.8	13.2	15.2	14.4	16	17.7	15.9	14.2	15.1	13.8	17	17.7	14.3	15.9	16.1	15.5	17.5	14.4	13.2	15.1	16	16.1

## Sheet: Fig. 7c
	UACR (µg/mg)
					DM+SGLT2i+aPC
	C	DM-16	DM-22	DM+SGLT2i	PBS	aza	DNMT1i
	55.6	226.1	238.8	252.7	47.4	290.8	140.1
	49.8	208.7	277	214.3	81.4	209.6	138.6
	46.1	152	334.7	118.4	56.9	97	264.5
	83.3	160.9	353.6	135.7	72.4	135.7	275.6
	68	159.5	349.6	148.9	62.7	187	208.3
	35.1	167	372	207	74	204	203.8

## Sheet: Fig. 7e
		%Methylation
											DM+SGLT2i+aPC
		C			DM-22			DM+SGLT2i			aPC			aPC+aza			aPC+DNMT1i
	Pos1	4.39	4.61	4.57	3.72	3.7	2.51	2.85	3.76	3.35	4.05	4.33	4.29	3.31	3.4	3.355	4.32	3.96	3.14
	Pos2	2.84	2.19	2.25	1.46	1.67	1.6	1.36	1.38	2.27	2.1	2.18	2.14	1.57	1.35	1.46	2.07	1.9	1.85
	Pos3	5.15	5.38	4.92	4.62	4.3	3.8	4.37	4.29	3.33	5.86	5.27	5.66	4.52	4.09	4.305	5.16	4.81	4.985
	Pos4	2.4	1.9	2.01	1.06	0.81	0.99	0.92	1.01	0.965	1.64	1.45	1.76	1.38	1.12	1.25	1.18	1.45	1.315
	Pos5	2.82	3.76	2.8	2.73	2.59	2.12	2.28	2.49	2.385	3.42	3.63	3.95	2.74	2.92	2.83	2.96	2.8	2.88
	Pos6	1.97	1.31	1.59	0.81	0.9	1.2	1.24	0.73	0.985	1.11	0.98	1.15	0.96	0.73	0.845	1.18	0.95	1.12
	Pos7	2.15	1.25	1.7	0.94	1.11	1.125	0.7	0.87	0.685	0.91	0.95	1.13	0.9	0.74	0.82	1.03	0.97	1.2
	Pos8	2.45	1.67	1.86	1.24	1.2	1.6	1.41	1.16	1.185	1.62	2	1.91	1.38	1.06	1.22	1.45	1.65	1.55
	Pos9	4.02	3.3	2.66	2.4	2.49	2.35	2.44	2.83	2.635	2.81	2.87	2.84	2.65	2.91	2.78	3.1	3	3.05
	Pos10	1.45	1.35	1.39	0.74	0.66	0.9	0.49	0	0.245	0.9	0.88	1.2	0	0	0	0	0	0
	Pos11	4.06	3.89	3.29	3.34	3.27	3.15	3.04	2.7	2.67	3.12	4.1	3.91	0	0	0	3.7	3.6	2.65
	Pos12	2.47	2.47	2.5	2.16	2.41	2.24	2.1	1.75	1.625	2.27	2.79	2.63	0	0	0	2.06	2.11	2.3
	Pos13	3.3	2.18	1.93	1.22	1.12	0.98	0.88	1.12	1	1.49	1.46	1.59	0	0	0	0.89	1.08	0.885

## Sheet: Fig. 7f
	Methylation (%)
					DM+SGLT2i+aPC
		C	DM-22	DM+SGLT2i	PBS	aza	DNMT1i
		3.04	2.03	1.85	2.41	1.49	2.24
		2.71	2.02	1.85	2.53	1.41	2.18
		2.57	1.89	1.79	2.63	1.45	2.07
