# Supplementary material for: Reversal of the renal hyperglycemic memory in diabetic kidney disease by targeting sustained tubular p21 expression
Source: Nat Commun. 2022 Aug 27;13:5062. doi: 10.1038/s41467-022-32477-9 (PMC9420151; doi:10.1038/s41467-022-32477-9)
Supplement: Supplementary file 3 — Source data [file 41467_2022_32477_MOESM3_ESM.zip › Source data/Source data file-Fig-8.xlsx]

## Sheet: Fig. 8b
	Blood glucose (mM)
													DM+SGLT2i
Weeks	C						DM-22						PBS						3K3A-aPC						Parm.
8	8	8.2	8.9	9.1	8.7	7.5	25.1	27.3	28.5	24.9	26.2	30.2	25.5	25.8	28.4	27.6	30.3	29.2	25.2	26.9	27.5	27.5	24.3	28.8	27.7	27.4	26.2	28.4	29.5	30.1
16	9	8.6	8.8	8.9	8.2	8	26.6	29.7	29.7	25.9	27.2	30.1	25	27.3	27.5	29.5	29.9	30.1	24.3	26.8	27.9	22.4	25.4	28.8	27.4	27.7	28.3	25.5	30.1	30.5
22	9.7	9.2	9	8.9	8.6	8.5	29	29.2	30.2	27.2	27.8	29.8	14.6	15.9	14.8	13.2	15.2	14.4	17	16.1	17.7	14.3	12.5	14.3	14.2	14.9	14.2	16.7	17.1	13.8

## Sheet: Fig. 8c
	UACR
				DM+SGLT2i
	C	DM-16	DM-22	PBS	3K3A-aPC	Parm.
	51	226.1	387.2	291.5	112	96.5
	23.8	208.7	422.1	298.7	120	186.7
	26.9	152	490.6	235.6	124.8	167.5
	27.9	160.9	422.7	246.4	150.2	176
	41.8	159.5	512.6	321.7	137.9	98.3
	31.8	167	283	143	148.7	103.6

## Sheet: Fig. 8d
	Cdkn1a fold change
			DM+SGLT2i
	C	DM-22	PBS	3K3A-aPC	Parm.
	1.57	8.8	7.09	3.92	6.01
	0.78	9.16	8.42	5.77	5.59
	0.82	8.47	9.09	4.45	4.7
	0.95	6.32	5.49	2.19	4.36
	1.1	7.15	6.67	2.25	3.91
	0.98	5.43	6.85	3.15	3.21

## Sheet: Fig. 8e
	Dnmt1 fold change
			DM+SGLT2i
	C	DM-22	PBS	3K3A-aPC	Parm.
	0.86	0.28	0.73	1.95	1.84
	1.14	0.12	0.27	1.07	1
	1.02	0.3	0.77	0.81	0.91
	0.99	0.51	0.49	1.3	1.95
	1.07	0.48	0.53	1.28	1.17
	1.17	0.44	0.61	1.18	1.28
