# Supplementary material for: Reversal of the renal hyperglycemic memory in diabetic kidney disease by targeting sustained tubular p21 expression
Source: Nat Commun. 2022 Aug 27;13:5062. doi: 10.1038/s41467-022-32477-9 (PMC9420151; doi:10.1038/s41467-022-32477-9)
Supplement: Supplementary file 3 — Source data [file 41467_2022_32477_MOESM3_ESM.zip › Source data/Source data file-Supplements.xlsx]

## Sheet: S1a
		Blood glucose (mM)
	C						DM						DM+SGLT2i
16w	9	10.2	8.5	8.5	7.3	9.2	26.9	27.2	28.6	29	25.7	24.3	25	25.8	27.2	28.1	28.6	29.5
17w	9	8.5	9	8.7	7.4	9.3	28	27.5	26.9	29.7	26.8	23.3	11.57	16.1	16	15.7	16.9	17.1
18w	8.8	9	9	8.5	7.6	9.1	27.9	30	29.1	29.3	27.5	25.9	14.9	15.9	15.4	15.6	16.8	17.3
19w	9.1	9.2	9.7	8.2	7.5	8.9	30	28	27.6	28.8	24.6	26.8	15	14.9	15	15.3	17.2	17.2
20w	9.4	9.2	9.8	8.6	7.3	9.2	29.2	28.7	28	27.5	29.2	24.6	15.2	15	14.6	15.5	17.5	16.9
21w	9	9.4	9.1	8.8	7.2	9.3	28.7	27.8	29	27.8	27.1	27.3	14.9	16	14.1	14.9	17.6	17
22w	9.7	9.8	8.9	9.1	7.5	9.5	28	26.5	28.7	29.5	26.2	25.8	16.5	17.9	15.8	14.7	18.6	16.7

## Sheet: S1b
	UACR (µg/mg)
	C	C+SGLT2i
	17.19	41.52
	18.27	17.1
	24.29	41.01
	20.31	23.82
	19.3	20.3
	27.8	18.9

## Sheet: S1d
	Tubular cross- sectional area (μm2)
	C	C+SGLT2i
	679.45	629.278
	589.27	664.03
	589.06	529.94
	677.94	570.62
	701.26	703.4
	593.43	716.04

## Sheet: S1e
	%Fibrotic area
	C	C+SGLT2i
	2.6	3.76
	5.24	5.21
	3.47	5.27
	5.33	3.1
	4.75	3.36
	5.19	4.89

## Sheet: S1f
	% γH2A.X+ cells
	C	C+SGLT2i
	2.31	4.53
	4.25	2.78
	2.15	2.91
	3.72	1.98
	1.67	2.34
	3.26	5.16

## Sheet: S2b
	blood glucose (mM)
	weeks	db/m						db/db						db/db+SGLT2i
	10	10.9	10.2	7.5	6.4	11.5	7.3	20.3	21.5	20.9	20.6	18.2	23.1	21.7	22.5	20.7	21.6	18.8	23.8
	16	9.2	10.7	8.9	6.3	10.6	8.5	24.3	25.1	23.6	22.8	20.5	26.8	25.9	26.8	24.8	25.9	23.7	28.8
	22	10.7	9.9	9.1	7.2	10.8	8.9	26.9	25.4	27.6	26.2	24.1	29.5	14.3	15.9	17.2	14.3	12.1	10.9

## Sheet: S2c
		Blood glucose (mM)
	db/m						db/db						db/db+SGLT2i
16w	9.2	10.7	8.9	6.3	10.6	8.5	24.3	25.1	23.6	22.8	20.5	26.8	25.9	26.8	24.8	25.9	23.7	28.8
17w	9	8.1	9.2	6.6	10.2	8.3	24.4	23.5	25.9	24.9	23.7	27.1	15.9	14.9	16	15.5	16.2	14.3
18w	8.7	7.6	8.1	6.8	10.3	8.8	21.9	20.4	26	23.6	22.6	28.2	14.8	15.6	15	16.1	15.4	13.9
19w	7.8	7.7	8	6.4	10.6	8.2	24.1	23	24.4	25.1	24.3	28.7	14.8	15	16	15.8	15.3	14.4
20w	8.9	9.1	8.7	6.9	10.4	8.1	25.2	24.2	23.8	25.2	22.7	29.5	14.9	15	15.2	15.7	16.1	14.1
21w	9.1	8.9	9.8	7	10.1	8	26.5	25	22.7	24.9	23.8	29.3	15.1	14.8	15	15.3	14.2	12.2
22w	10.7	9.9	9.1	7.2	10.8	8.9	26.9	25.4	27.6	26.2	24.1	29.5	14.3	15.9	17.2	14.3	12.1	10.9

## Sheet: S2d
		UACR (T2DM)
		db/m	db/db-16	db/db-22	db/db+SGLT2i
		47.2	147.3	432.1	200.5
		49.8	159.5	469.2	186.2
		56.2	206.8	368.3	175.3
		20.5	200.5	415.7	143.1
		89.2	105.2	336.9	180.5
		37.9	176.8	372.5	205.2

## Sheet: S2e
		Cdkn1a fold change (T2DM)
		db/m	db/db-22	db/db+SGLT2i
		1.17	4.57	7.99
		0.9	5.03	4.48
		0.95	4.57	5.63
		0.79	5.32	3.11
		0.86	6.35	2.69
		1.04	8.72	4.87

## Sheet: S3a
	%p21+ cells (T1DM)
	C	DM-22	DM+SGLT2i
	4.19	7.88	14.19
	2.57	6.59	5.78
	1.65	12.63	6.54
	3.48	15.77	10.32
	1.88	12.67	14.77
	6.52	15.82	12.76

[truncated: 82 more sheets: S3b, S3d, S3f, S3g, S3i, S3j, S3x, S4b, S4c, S5b, S5c, S5d, S5f, S5g, S5h, S6a, S6b, S6c, S7a, S7b …]
